# Supplementary material for: Nonlinear Tactile Estimation Model Based on Perceptibility of Mechanoreceptors Improves Quantitative Tactile Sensing
Source: Sensors (Basel). 2022 Sep 4;22(17):6697. doi: 10.3390/s22176697 (PMC9460129; doi:10.3390/s22176697)
Supplement: Supplementary file 1 [file sensors-22-06697-s001.zip]

Archive with 6 entries (6 files):
- FigureS1.pdf
- FigureS2_output_d.pdf
- FigureS3_mechanoreceptors.pdf
- FIgureS4_mechanoreceptor_threshold.tiff
- FigureS5_asaga_features.tiff
- supplement_table.pdf
